# Supplementary material for: SPACE: STRING proteins as complementary embeddings
Source: Bioinformatics. 2025 Sep 9;41(9):btaf496. doi: 10.1093/bioinformatics/btaf496 (PMC12453690; doi:10.1093/bioinformatics/btaf496)
Supplement: btaf496_Supplementary_Data [file btaf496_supplementary_data.zip]

Archive with 2 entries (2 files):
- SPACE_supp.pdf
- __MACOSX/._SPACE_supp.pdf
